# Supplementary material for: The importance of distinguishing between the odds ratio and the incidence rate ratio in GWAS
Source: BMC Med Genet. 2015 Aug 30;16:71. doi: 10.1186/s12881-015-0210-1 (PMC4593225; doi:10.1186/s12881-015-0210-1)
Supplement: Additional file 1: — The R code for simulations. (ZIP 2.06 kb) [file 12881_2015_210_MOESM1_ESM.zip]

Archive with 1 entries (1 files):
- 7957857213225738_add1.r
