# Supplementary material for: The importance of distinguishing between the odds ratio and the incidence rate ratio in GWAS
Source: BMC Med Genet. 2015 Aug 30;16:71. doi: 10.1186/s12881-015-0210-1 (PMC4593225; doi:10.1186/s12881-015-0210-1)
Supplement: Additional file 1: — The R code for simulations. (ZIP 2.06 kb) [file 12881_2015_210_MOESM1_ESM.zip › 7957857213225738_add1.r]

###########################################################################################
#simulation of population
##################################################################################

library(splines)
library(stats)
library(survival)


#################################################################
#The rate from state 0 to state 1
#t = time point
#one needs to define the parameters of the Gompertz destribution, b1, a1 and RR1 and cov
################################################################

alfa01<-function(t){
  b1*a1*exp(b1*t)*exp(log(RR1)*cov)/konst
}

#################################################################
#The rate from state 0 to state 2
#t = time point
#one needs to define the parameters of the Gompertz destribution, b2, a2 and RR2  and cov
################################################################

alfa02<-function(t){
  b2*a2*exp(b2*t)*exp(log(RR2)*cov)
}

#################################################################
#The rate of exiting state 0
#t = time point
#one needs to define the parameters of the Gompertz destribution, (b1, a1 and RR1) and (b2, a2 and RR2)  and cov
################################################################

hazardrate<-function(t){
  alfa01(t)+alfa02(t)
}

#################################################################
#the distribution function of time for exiting state 0
#s = time point
#one needs to define the parameters of the Gompertz destribution, 
#(b1, a1 and RR1) and (b2, a2 and RR2) and cov
################################################################

fordeling_T<- function(s){
  1-exp(-integrate(hazardrate,0,s)$value)
}

#################################################################
#the survival function of T in time s
#s = time point
#one needs to define the parameters of the Gompertz destribution, (b1, a1 and RR1) and (b2, a2 and RR2)  and cov.
###########################################################

survival_T<- function(s){
  exp(-integrate(hazardrate,0,s)$value)
}

#################################################################
#to be used to find the invers of F(t), that is the root of F(t)-U(0,1)
#s = time point
#one needs to define the parameters of the Gompertz destribution, (b1, a1 and RR1) and (b2, a2 and RR2)  and cov. f_1 is U(0,1)
###########################################################

invfordeling_T<- function(s){
  1-exp(-integrate(hazardrate,0,s)$value)-f_1
}

########################################################################################

RR1_list <- c(0.5,1.0,1.1,1.2,1.5,1.7,2,3) ##RR outcome 1
RR2_list <- c(0.5,0.75,0.9,1.0,1.1,1.2,1.5,1.7,2,3) #RR outcome 2

konst_list <- c(15,150) #kontrols the prevalence of outcome 1. for mode = 50
konst_list <- c(1/1.5,7) #kontrols the prevalence of outcome 1. for mode = 25
MAF_list <- c(0.1,0.25,0.5) #assume HW ligevægt

a1<-0.1 # shape = 0.95 or 0.1
age1<-50 #mode = 25 or 50
b1<-log(1/a1)/age1

a2<-0.0004
age2<-85
b2<-log(1/a2)/age2

n <- 10000 #number of individuals in the population
endpoint=90 #time of end of follow-up

for(konst in konst_list){
  est = data.frame(konst=0,RR1=0,RR2=0, MAF=0,est_mcc=0,p_mcc=0, est_cc=0, p_cc=0,est_age=0, p_age=0) #used to initialize .txt file.
  
  file <- paste("...some path.../part_of_filename",paste(konst,".txt",sep=""),sep="")
  write.table(est, file, sep="\t",col.names=TRUE,row.names=FALSE)
  
  for(MAF in MAF_list){
    #assuming HW ligevægt
    
    pAA = (1-MAF)**2
    pAa = 2*MAF*(1-MAF)
    paa = MAF*MAF
    
    for(RR1 in RR1_list){
      for(RR2 in RR2_list){
        print(c(konst,MAF,RR1,RR2))
        est = data.frame(konst=0,RR1=0,RR2=0, MAF=0,est_mcc=0,p_mcc=0, est_cc=0, p_cc=0,est_age=0, p_age=0) #indeholder de endelige resultater CE
        
        for(k in 1:1000){ 
          
          pop <- data.frame(u=runif(n,0,1)) #n random numbers between 0 and 1
          
          random_x <- runif(n,0,1) #n random numbers between 0 and 1 for the exposure generation
          pop$x <- 1*(pAA<random_x & random_x<=pAA+pAa)+2*(pAA+pAa<random_x) #exponsure
          
          pop$random_out<- runif(n,0,1) #n random numbers between 0 and 1 for the outcome
          
          for(i in 1:n){
            cov<-pop$x[i]
            f_1<-pop$u[i]
            pop$T[i]<-uniroot(invfordeling_T,c(0,300))$root
            
            #outcome=1: interest
            #outcome=2: death/censoring
            #outcome=3: censoring, endpoint<T
            
            pop$outcome[i] <- 1*(pop$random_out[i]<alfa01(pop$T[i])/(alfa01(pop$T[i])+alfa02(pop$T[i])))+2*(pop$random_out[i]>=alfa01(pop$T[i])/(alfa01(pop$T[i])+alfa02(pop$T[i]))) 
            
          }
          
          
          pop$outcome <- pop$outcome*(pop$T<endpoint) + 3*(pop$T>=endpoint)
          pop$T <- pop$T*(pop$outcome<3)+endpoint*(pop$outcome==3)
                    
          ######ID sampling
          
          pop = pop[order(pop$T,pop$outcome),]
          
          caseset = which(pop$outcome==1) #row numbers of cases
          mcc<- data.frame(x=0,outcome=0,strata=-100)
          
          for(j in 1:length(caseset)){
            
            if(length(pop$x[caseset[j]:n])>=5){#it is possible to sample 5 controls, else loss the case
              controls = sample(pop$x[caseset[j]:n],5) 
              s = cbind(c(pop$x[caseset[j]],controls),array(c(1,0,0,0,0,0),dim=c(6,1)),array(j,dim=c(6,1)))
              colnames(s) = c("x", "outcome","strata")
              mcc = rbind(mcc,s)
            }
          }  
          
          mcc = mcc[mcc$strata>0,]
          
          rmcc = summary(clogit(outcome ~ x+strata(strata),mcc))$coef[c(1,5)]
          
          ######CE sampling ####
          
          pop$outcome <- 1*(pop$outcome==1)
          
          case <- pop[pop$outcome==1,]
          if(nrow(case)*5<10000-nrow(case)){#der er mere end 5 gange så mange controller, så vi vælger 1:5 case/control ratio.
            control <- pop[sort(sample(1:nrow(pop[pop$outcome!=1,]),5*nrow(case))),]        
          }else{
            control <- pop[pop$outcome!=1,]} #mange cases, så ikke nok controller til 1:5 ratio
          
          cc <- rbind(case,control)
          cc$age <-cc$T*(cc$outcome==1)+cc$T*runif(length(cc$T),min=0,max=1)*(cc$outcome==0)
                    
          
          # without age
          
          rcc<-summary(glm(outcome ~ x , data=cc, family = binomial))$coef[2,c(1,4)]
          
          #with age as a liniear trend
          rcc_age<-summary(glm(outcome ~ x+age, data=cc, family = binomial))$coef[2,c(1,4)]
          
          est<-rbind(est,c(konst,RR1,RR2,MAF,rmcc,rcc,rcc_age))
        }
        
        write.table(est[2:length(est$RR1),], file, append=TRUE, sep="\t",col.names=FALSE,row.names=FALSE)
        
      }
    }
  }
}
